# Supplementary material for: Epigenome-wide association study of attention-deficit/hyperactivity disorder in adults
Source: Transl Psychiatry. 2020 Jun 19;10:199. doi: 10.1038/s41398-020-0860-4 (PMC7305172; doi:10.1038/s41398-020-0860-4)
Supplement: Supplementary file 2 — Supplementary Table 1 [file 41398_2020_860_MOESM2_ESM.xlsx]

## Sheet: Table 3
Supplementary Table 1- Overlap between CpG sites identified in the present study and CpG sites or genetic variants from other studies
EWAS study	Trait	N	CpG thres	N CpGs	Estimate	S.E	tvalue	P	Bootstrap S.E	Bootstrap P
Joehanes et al., 2016	Current vs never smoking	15907	FDR<5%	16097	0.0382345	0.0042743	8.945	3.71252e-19	0.0044533	9.03252e-18
Joubert et al., 2016	Maternal smoking	6685	FDR<5%	5307	0.060591	0.00739	8.199	2.42e-16	0.00803347	4.61693e-14
Cecil et al., 2016	Physical neglect/Physical abuse/Sexual abuse	124	FDR<5%	105	0.0243644	0.0523539	0.465	0.642	0.0519669	0.639181
Walton et al., 2016	Childhood ADHD symptoms	783	0.001	693	0.0055939	0.0203868	0.274	0.784	0.0211856	0.791747
Mooney et al., 2020	ADHD in childhood	604	0.001	665	0.0254972	0.0208112	1.225	0.2205	0.019396	0.19
van Dongen et al., 2019	Adulthood ADHD symptoms	4689	0.001	272	0.0120445	0.0325318	0.37	0.711	0.0301007	0.689053
Meijer et al., 2020	Persistent ADHD in adulthood	54	0.001	670	0.0118826	0.0207334	0.573	0.567	0.0200235	0.552892
Meijer et al., 2020	Persistent versus remittent ADHD in adulthood	54	0.001	621	-0.0016019	0.0215352	-0.074	0.94	0.0212685	0.939962
GWAS study	Trait	N	Variant thres	N CpGs	Estimate	S.E	tvalue	P	Bootstrap S.E	Bootstrap P
Middeldorp et al., 2016	ADHD symptom scores, window 10Kb	17666	1e-05	103	0.0080269	0.0528597	0.152	0.879	0.0590903	0.891947
Middeldorp et al., 2016	ADHD symptom scores, window 100Kb	17666	1e-05	1318	-0.0030046	0.0147891	-0.203	0.839	0.0147641	0.838738
Middeldorp et al., 2016	ADHD symptom scores, window 1Mb	17666	1e-05	7585	-0.015984	0.006191	-2.582	0.00983	0.00648036	0.013643
Rovira et al., 2019	Children ADHD, window 10Kb	27154	1e-05	293	0.0070487	0.0313448	0.225	0.822	0.0305239	0.817374
Rovira et al., 2019	Children ADHD, window 100Kb	27154	1e-05	1837	0.0143145	0.0125313	1.142	0.253	0.0126519	0.257883
Rovira et al., 2019	Children ADHD, window 1Mb	27154	1e-05	15838	0.006329	0.0043086	1.469	0.142	0.00428166	0.139364
Rovira et al., 2019	Persistent ADHD in adults, window 10Kb	22406	1e-05	230	-0.0316756	0.0353766	-0.895	0.371	0.031603	0.316201
Rovira et al., 2019	Persistent ADHD in adults, window 100Kb	22406	1e-05	1866	0.007861	0.0124338	0.632	0.527	0.0126504	0.534335
Rovira et al., 2019	Persistent ADHD in adults, window 1Mb	22406	1e-05	17450	0.0031089	0.0041093	0.757	0.449	0.00419122	0.45823
Demontis et al., 2019	ADHD across lifespan, window 10Kb	55374	5e-08	25	0.0114444	0.107288	0.107	0.915	0.11457	0.920432
Demontis et al., 2019	ADHD across lifespan, window 100Kb	55374	5e-08	345	-0.009067	0.028887	-0.314	0.754	0.0275663	0.742219
Demontis et al., 2019	ADHD across lifespan, window 1Mb	55374	5e-08	4519	-0.021073	0.0080041	-2.633	0.00847	0.0077793	0.00675154
Other study	Trait	N	CpG thres**	N CpGs	Estimate	S.E	tvalue	P	Bootstrap S.E	Bootstrap P
Zeng et al., 2019	Additive genetic effects*	5101	7.82e-08	24403	0.012563	0.0034916	3.598	0.000324	0.0034195	0.000238846
Notes
Highlighted in bold: significant enrichment after Bonferroni correction (Bootstrap P<3,85E-03)
Highlighted in grey: nominally significant enrichment (Bootstrap P<0.05)
N: sample size
thres: P-value Significance threshold
S.E: Standard error
*CpGs showing a statistically significant proportion of methylation variance explained by additive genetic effects
**The significance of the estimated variance explained by the random effects was tested using a Wald test (one-sided). A Bonferroni correction was applied to account for multiple testing (Ntest = 639,238)
