# Supplementary material for: Epigenome-wide association study of attention-deficit/hyperactivity disorder in adults
Source: Transl Psychiatry. 2020 Jun 19;10:199. doi: 10.1038/s41398-020-0860-4 (PMC7305172; doi:10.1038/s41398-020-0860-4)
Supplement: Supplementary file 3 — Supplementary Table 3 [file 41398_2020_860_MOESM3_ESM.xlsx]

## Sheet: Biocarta
Supplementary Table 3- Pathway analysis
	N	DE	P.DE	FDR
BIOCARTA_DREAM_PATHWAY	14	1	0.0117786	1
BIOCARTA_NKCELLS_PATHWAY	20	1	0.0131086	1
BIOCARTA_TCR_PATHWAY	49	1	0.0359226	1
Notes
N: number of genes in the pathway
DE: number of differentially methylated genes in the pathway
P.DE: P-value
FDR: false discovery rate
Only Pathways with P.DE<1 are shown

## Sheet: Reactome
	N	DE	P.DE	FDR
REACTOME_COPI_MEDIATED_TRANSPORT	10	1	0.0079262	1
REACTOME_PURINE_SALVAGE	13	1	0.00858601	1
REACTOME_GENERATION_OF_SECOND_MESSENGER_MOLECULES	27	1	0.0197881	1
REACTOME_PURINE_METABOLISM	33	1	0.0220833	1
REACTOME_GPVI_MEDIATED_ACTIVATION_CASCADE	31	1	0.0270414	1
REACTOME_TCR_SIGNALING	54	1	0.0392594	1
REACTOME_METABOLISM_OF_NUCLEOTIDES	72	1	0.0485974	1
REACTOME_MEMBRANE_TRAFFICKING	129	1	0.0838656	1
REACTOME_PLATELET_ACTIVATION_SIGNALING_AND_AGGREGATION	208	1	0.137697	1
REACTOME_HEMOSTASIS	466	1	0.281944	1
REACTOME_ADAPTIVE_IMMUNE_SYSTEM	539	1	0.306699	1
REACTOME_IMMUNE_SYSTEM	933	1	0.449959	1

## Sheet: GO
	N	DE	P,DE	FDR
GO_CIRCADIAN_REGULATION_OF_GENE_EXPRESSION	57	2	0.000922388	1
GO_RHYTHMIC_PROCESS	298	3	0.00108131	1
GO_REGULATION_OF_CIRCADIAN_RHYTHM	103	2	0.00255135	1
GO_CIRCADIAN_RHYTHM	137	2	0.00445552	1
GO_NEGATIVE_REGULATION_OF_GLUCONEOGENESIS	13	1	0.00795421	1
GO_MAGNESIUM_ION_TRANSPORT	13	1	0.00821625	1
GO_COPI_VESICLE_COAT	13	1	0.00877015	1
GO_NUCLEOTIDE_SALVAGE	14	1	0.00989945	1
GO_DEOXYRIBONUCLEOTIDE_BIOSYNTHETIC_PROCESS	12	1	0.00992068	1
GO_MAGNESIUM_ION_TRANSMEMBRANE_TRANSPORT	16	1	0.00995101	1
GO_COPI_COATED_VESICLE_MEMBRANE	17	1	0.0104137	1
GO_NUCLEOSIDE_SALVAGE	17	1	0.0104186	1
GO_AMP_METABOLIC_PROCESS	14	1	0.0105582	1
GO_NUCLEOSIDE_KINASE_ACTIVITY	14	1	0.0107273	1
GO_CRANIOFACIAL_SUTURE_MORPHOGENESIS	14	1	0.011107	1
GO_PURINE_CONTAINING_COMPOUND_SALVAGE	16	1	0.0112698	1
GO_PURINE_DEOXYRIBONUCLEOTIDE_METABOLIC_PROCESS	15	1	0.0117032	1
GO_REGULATION_OF_TRIGLYCERIDE_BIOSYNTHETIC_PROCESS	18	1	0.0117551	1
GO_MAST_CELL_MEDIATED_IMMUNITY	18	1	0.0130842	1
GO_DEOXYRIBONUCLEOSIDE_TRIPHOSPHATE_METABOLIC_PROCESS	19	1	0.0131934	1
GO_MAST_CELL_GRANULE	21	1	0.0135118	1
GO_MAST_CELL_ACTIVATION	21	1	0.0146695	1
GO_ENTRAINMENT_OF_CIRCADIAN_CLOCK_BY_PHOTOPERIOD	19	1	0.0151219	1
GO_COPI_COATED_VESICLE	23	1	0.0153185	1
GO_LYSOSOME_LOCALIZATION	23	1	0.0156826	1
GO_RETINOIC_ACID_RECEPTOR_SIGNALING_PATHWAY	18	1	0.0161572	1
GO_REGULATION_OF_HOMOTYPIC_CELL_CELL_ADHESION	307	2	0.016262	1
GO_REGULATION_OF_ANOIKIS	24	1	0.0172287	1
GO_14_3_3_PROTEIN_BINDING	19	1	0.0176481	1
GO_POSITIVE_REGULATION_OF_MUSCLE_HYPERTROPHY	22	1	0.0179446	1
GO_PHOTOPERIODISM	24	1	0.0184262	1
GO_LEUKOCYTE_DEGRANULATION	30	1	0.0190981	1
GO_ENTRAINMENT_OF_CIRCADIAN_CLOCK	26	1	0.0207295	1
GO_REGULATION_OF_TRIGLYCERIDE_METABOLIC_PROCESS	34	1	0.0216973	1
GO_CELLULAR_METABOLIC_COMPOUND_SALVAGE	38	1	0.0237802	1
GO_COP9_SIGNALOSOME	34	1	0.0243631	1
GO_MYELOID_LEUKOCYTE_MEDIATED_IMMUNITY	43	1	0.024816	1
GO_IMMUNOLOGICAL_SYNAPSE	33	1	0.0249128	1
GO_CELLULAR_DEFENSE_RESPONSE	60	1	0.025287	1
GO_TOXIN_TRANSPORT	36	1	0.0254842	1
GO_DEOXYRIBONUCLEOTIDE_METABOLIC_PROCESS	36	1	0.0257638	1
GO_SMALL_GTPASE_MEDIATED_SIGNAL_TRANSDUCTION	352	2	0.0257907	1
GO_MYELOID_CELL_ACTIVATION_INVOLVED_IN_IMMUNE_RESPONSE	41	1	0.0258711	1
GO_REGULATION_OF_GLUCONEOGENESIS	38	1	0.0260994	1
GO_REGULATION_OF_CELL_CELL_ADHESION	380	2	0.0262758	1
GO_NEGATIVE_REGULATION_OF_TRANSCRIPTION_FACTOR_IMPORT_INTO_NUCLEUS	39	1	0.0276396	1
GO_AUTOPHAGOSOME_ORGANIZATION	44	1	0.029537	1
GO_REGULATION_OF_MUSCLE_HYPERTROPHY	37	1	0.0298057	1
GO_LYMPHOCYTE_HOMEOSTASIS	50	1	0.0298408	1
GO_NEGATIVE_REGULATION_OF_LIPID_BIOSYNTHETIC_PROCESS	44	1	0.030857	1
GO_INTRA_GOLGI_VESICLE_MEDIATED_TRANSPORT	47	1	0.0314129	1
GO_NUCLEOBASE_CONTAINING_COMPOUND_KINASE_ACTIVITY	48	1	0.0328523	1
GO_GOLGI_ASSOCIATED_VESICLE_MEMBRANE	50	1	0.0336258	1
GO_NEGATIVE_REGULATION_OF_CARBOHYDRATE_METABOLIC_PROCESS	53	1	0.0340693	1
GO_VESICLE_COAT	45	1	0.0350483	1
GO_LEUKOCYTE_HOMEOSTASIS	60	1	0.0355741	1
GO_REGULATION_OF_CELL_ACTIVATION	484	2	0.0359034	1
GO_PURINE_NUCLEOSIDE_MONOPHOSPHATE_BIOSYNTHETIC_PROCESS	62	1	0.0382911	1
GO_SH3_SH2_ADAPTOR_ACTIVITY	52	1	0.0386983	1
GO_REGULATION_OF_MYOTUBE_DIFFERENTIATION	55	1	0.0388294	1
GO_NUCLEOSIDE_TRIPHOSPHATE_BIOSYNTHETIC_PROCESS	64	1	0.0389995	1
GO_PHAGOCYTIC_VESICLE_MEMBRANE	58	1	0.039663	1
GO_VACUOLE	1180	3	0.0460396	1
GO_CRANIAL_SKELETAL_SYSTEM_DEVELOPMENT	55	1	0.0460929	1
GO_GLYCOSPHINGOLIPID_METABOLIC_PROCESS	69	1	0.0473276	1
GO_REGULATION_OF_MUSCLE_ADAPTATION	63	1	0.048104	1
GO_NEGATIVE_REGULATION_OF_NUCLEOCYTOPLASMIC_TRANSPORT	71	1	0.0501352	1
GO_NUCLEOSIDE_MONOPHOSPHATE_BIOSYNTHETIC_PROCESS	83	1	0.0504509	1
GO_NEGATIVE_REGULATION_OF_LIPID_METABOLIC_PROCESS	80	1	0.0516688	1
GO_GOLGI_ASSOCIATED_VESICLE	82	1	0.0531457	1
GO_POSITIVE_REGULATION_OF_T_CELL_PROLIFERATION	95	1	0.0535202	1
GO_AUTOPHAGOSOME	79	1	0.0537913	1
GO_TRANSCRIPTION_FACTOR_BINDING	524	2	0.0543118	1
GO_RETROGRADE_VESICLE_MEDIATED_TRANSPORT_GOLGI_TO_ER	77	1	0.0547505	1
GO_VESICLE_MEMBRANE	512	2	0.055473	1
GO_PHOSPHORYLATION	1228	3	0.0556483	1
GO_PURINE_NUCLEOSIDE_BIOSYNTHETIC_PROCESS	89	1	0.0562192	1
GO_SIGNALING_ADAPTOR_ACTIVITY	74	1	0.0573371	1
GO_CARDIAC_MUSCLE_CELL_DIFFERENTIATION	74	1	0.0574083	1
GO_CALCIUM_MEDIATED_SIGNALING	90	1	0.0584538	1
GO_REGULATION_OF_TRANSCRIPTION_FACTOR_IMPORT_INTO_NUCLEUS	95	1	0.0590335	1
GO_PHAGOCYTIC_VESICLE	86	1	0.0597026	1
GO_MYELOID_LEUKOCYTE_ACTIVATION	98	1	0.0598184	1
GO_REGULATION_OF_SODIUM_ION_TRANSPORT	77	1	0.059917	1
GO_REGULATION_OF_STRIATED_MUSCLE_CELL_DIFFERENTIATION	85	1	0.0611855	1
GO_REGULATION_OF_CARBOHYDRATE_BIOSYNTHETIC_PROCESS	87	1	0.0619684	1
GO_BONE_MORPHOGENESIS	79	1	0.0635591	1
GO_NEGATIVE_REGULATION_OF_INTRACELLULAR_PROTEIN_TRANSPORT	95	1	0.0636624	1
GO_COATED_MEMBRANE	87	1	0.0636793	1
GO_EPITHELIAL_CELL_PROLIFERATION	89	1	0.0648555	1
GO_INTEGRIN_MEDIATED_SIGNALING_PATHWAY	82	1	0.0651401	1
GO_CYTOPLASMIC_VESICLE_PART	601	2	0.0658699	1
GO_GLYCOSYL_COMPOUND_BIOSYNTHETIC_PROCESS	120	1	0.0716096	1
GO_LIPOSACCHARIDE_METABOLIC_PROCESS	114	1	0.0716405	1
GO_REGULATION_OF_GLUCOSE_METABOLIC_PROCESS	106	1	0.0723989	1
GO_RESPONSE_TO_CAMP	104	1	0.0734809	1
GO_REGULATION_OF_CELL_ADHESION	629	2	0.073821	1
GO_CARDIOCYTE_DIFFERENTIATION	96	1	0.0745571	1
GO_CELL_ACTIVATION_INVOLVED_IN_IMMUNE_RESPONSE	139	1	0.0761975	1
GO_NEGATIVE_REGULATION_OF_CYTOPLASMIC_TRANSPORT	117	1	0.0765944	1
GO_NEGATIVE_REGULATION_OF_GENE_EXPRESSION	1493	3	0.0769639	1
GO_GLUCOSE_METABOLIC_PROCESS	119	1	0.077657	1
GO_NEGATIVE_REGULATION_OF_NITROGEN_COMPOUND_METABOLIC_PROCESS	1517	3	0.0785102	1
GO_CORE_PROMOTER_SEQUENCE_SPECIFIC_DNA_BINDING	101	1	0.0788352	1
GO_KINASE_BINDING	606	2	0.0788391	1
GO_POSITIVE_REGULATION_OF_LEUKOCYTE_PROLIFERATION	136	1	0.0797651	1
GO_REGULATION_OF_T_CELL_PROLIFERATION	147	1	0.0826182	1
GO_REGULATION_OF_LIPID_BIOSYNTHETIC_PROCESS	128	1	0.0837699	1
GO_PURINE_CONTAINING_COMPOUND_BIOSYNTHETIC_PROCESS	139	1	0.0868542	1
GO_LEUKOCYTE_MEDIATED_IMMUNITY	189	1	0.0877826	1
GO_FC_EPSILON_RECEPTOR_SIGNALING_PATHWAY	142	1	0.0883102	1
GO_NEGATIVE_REGULATION_OF_INTRACELLULAR_TRANSPORT	143	1	0.0890014	1
GO_NEGATIVE_REGULATION_OF_CELLULAR_PROTEIN_LOCALIZATION	135	1	0.0914616	1
GO_NEGATIVE_REGULATION_OF_SEQUENCE_SPECIFIC_DNA_BINDING_TRANSCRIPTION_FACTOR_ACTIVITY	136	1	0.0919392	1
GO_INTRACELLULAR_PROTEIN_TRANSPORT	781	2	0.0943306	1
GO_SPHINGOLIPID_METABOLIC_PROCESS	138	1	0.0953347	1
GO_RESPONSE_TO_ORGANOPHOSPHORUS	139	1	0.0959099	1
GO_PLATELET_ACTIVATION	142	1	0.0969615	1
GO_POSITIVE_REGULATION_OF_IMMUNE_SYSTEM_PROCESS	867	2	0.0993868	1
GO_T_CELL_RECEPTOR_SIGNALING_PATHWAY	146	1	0.100458	1
GO_COATED_VESICLE_MEMBRANE	139	1	0.100722	1
GO_INTRACELLULAR_SIGNAL_TRANSDUCTION	1572	3	0.10091	1
GO_HEXOSE_METABOLIC_PROCESS	157	1	0.101484	1
GO_CARDIAC_MUSCLE_TISSUE_DEVELOPMENT	140	1	0.103547	1
GO_ESTABLISHMENT_OF_LOCALIZATION_IN_CELL	1676	3	0.105533	1
GO_RAS_PROTEIN_SIGNAL_TRANSDUCTION	143	1	0.105534	1
GO_REGULATION_OF_MUSCLE_CELL_DIFFERENTIATION	152	1	0.106395	1
GO_ENDOSOME	793	2	0.108399	1
GO_HOMEOSTASIS_OF_NUMBER_OF_CELLS	175	1	0.108873	1
GO_ENDOCYTIC_VESICLE_MEMBRANE	152	1	0.110707	1
GO_CORE_PROMOTER_BINDING	152	1	0.110815	1
GO_RESPONSE_TO_PURINE_CONTAINING_COMPOUND	158	1	0.111078	1
GO_ER_TO_GOLGI_VESICLE_MEDIATED_TRANSPORT	167	1	0.112004	1
GO_SECOND_MESSENGER_MEDIATED_SIGNALING	160	1	0.113054	1
GO_VACUOLE_ORGANIZATION	168	1	0.113137	1
GO_REGULATION_OF_CARBOHYDRATE_METABOLIC_PROCESS	172	1	0.11344	1
GO_NUCLEOSIDE_PHOSPHATE_BIOSYNTHETIC_PROCESS	188	1	0.115977	1
GO_REGULATION_OF_LEUKOCYTE_PROLIFERATION	206	1	0.117711	1
GO_ANTIGEN_RECEPTOR_MEDIATED_SIGNALING_PATHWAY	195	1	0.119356	1
GO_MEMBRANE_LIPID_METABOLIC_PROCESS	184	1	0.119652	1
GO_MONOSACCHARIDE_METABOLIC_PROCESS	202	1	0.120205	1
GO_BONE_DEVELOPMENT	156	1	0.120549	1
GO_REGULATION_OF_PROTEIN_IMPORT	183	1	0.120581	1
GO_INTRACELLULAR_RECEPTOR_SIGNALING_PATHWAY	168	1	0.120829	1
GO_BINDING_BRIDGING	173	1	0.123279	1
GO_DIVALENT_INORGANIC_CATION_TRANSMEMBRANE_TRANSPORTER_ACTIVITY	167	1	0.125995	1
GO_STRIATED_MUSCLE_CELL_DIFFERENTIATION	173	1	0.126745	1
GO_NUCLEOSIDE_TRIPHOSPHATE_METABOLIC_PROCESS	228	1	0.126951	1
GO_FC_RECEPTOR_SIGNALING_PATHWAY	206	1	0.128569	1
GO_CILIUM_ORGANIZATION	188	1	0.13027	1
GO_DEFENSE_RESPONSE	1231	2	0.131429	1
GO_ADAPTIVE_IMMUNE_RESPONSE	288	1	0.131677	1
GO_NUCLEOSIDE_MONOPHOSPHATE_METABOLIC_PROCESS	239	1	0.133619	1
GO_MAGNESIUM_ION_BINDING	199	1	0.134985	1
GO_KINASE_ACTIVITY	842	2	0.135056	1
GO_NEGATIVE_REGULATION_OF_ESTABLISHMENT_OF_PROTEIN_LOCALIZATION	209	1	0.136847	1
GO_REGULATION_OF_MUSCLE_SYSTEM_PROCESS	195	1	0.137629	1
GO_GTPASE_ACTIVITY	246	1	0.142163	1
GO_REGULATED_EXOCYTOSIS	224	1	0.142181	1
GO_CILIUM_MORPHOGENESIS	207	1	0.144014	1
GO_REGULATION_OF_PROTEIN_LOCALIZATION_TO_NUCLEUS	218	1	0.145635	1
GO_REGULATION_OF_NUCLEOCYTOPLASMIC_TRANSPORT	220	1	0.146107	1
GO_RIBONUCLEOTIDE_BINDING	1860	3	0.146459	1
GO_CARBOHYDRATE_DERIVATIVE_METABOLIC_PROCESS	1047	2	0.147187	1
GO_TRANSCRIPTION_COREPRESSOR_ACTIVITY	221	1	0.147425	1
GO_PROTEIN_AUTOPHOSPHORYLATION	192	1	0.149173	1
GO_LEUKOCYTE_CELL_CELL_ADHESION	255	1	0.149939	1
GO_SKELETAL_SYSTEM_MORPHOGENESIS	201	1	0.152753	1
GO_POSITIVE_REGULATION_OF_CELL_CELL_ADHESION	243	1	0.153078	1
GO_PROTEIN_PHOSPHORYLATION	944	2	0.159646	1
GO_COATED_VESICLE	234	1	0.161484	1
GO_PHOSPHATE_CONTAINING_COMPOUND_METABOLIC_PROCESS	1977	3	0.162261	1
GO_TRANSFERASE_ACTIVITY_TRANSFERRING_PHOSPHORUS_CONTAINING_GROUPS	992	2	0.166291	1
GO_CELLULAR_COMPONENT_ASSEMBLY_INVOLVED_IN_MORPHOGENESIS	246	1	0.1692	1
GO_MACROAUTOPHAGY	281	1	0.169359	1
GO_FATTY_ACID_METABOLIC_PROCESS	296	1	0.172454	1
GO_MUSCLE_CELL_DIFFERENTIATION	237	1	0.172688	1
GO_RAS_GUANYL_NUCLEOTIDE_EXCHANGE_FACTOR_ACTIVITY	228	1	0.172841	1
GO_ENDOCYTIC_VESICLE	256	1	0.173083	1
GO_POSITIVE_REGULATION_OF_CELL_ACTIVATION	311	1	0.173893	1
GO_REGULATION_OF_LIPID_METABOLIC_PROCESS	282	1	0.178878	1
GO_RESPONSE_TO_LIGHT_STIMULUS	280	1	0.180009	1
GO_DIVALENT_INORGANIC_CATION_TRANSPORT	268	1	0.182976	1
GO_CELL_PROJECTION_ASSEMBLY	264	1	0.183905	1
GO_HEMOSTASIS	311	1	0.188443	1
GO_IMMUNE_RESPONSE_REGULATING_CELL_SURFACE_RECEPTOR_SIGNALING_PATHWAY	323	1	0.189531	1
GO_MUSCLE_TISSUE_DEVELOPMENT	275	1	0.191807	1
GO_EXOCYTOSIS	310	1	0.192912	1
GO_REGULATION_OF_PROTEIN_TARGETING	307	1	0.193194	1
GO_TRANSCRIPTION_FACTOR_COMPLEX	298	1	0.196145	1
GO_LYMPHOCYTE_ACTIVATION	342	1	0.197057	1
GO_GLYCOSYL_COMPOUND_METABOLIC_PROCESS	368	1	0.199695	1
GO_MEMBRANE_MICRODOMAIN	288	1	0.205197	1
GO_EARLY_ENDOSOME	301	1	0.2063	1
GO_GOLGI_VESICLE_TRANSPORT	319	1	0.209547	1
GO_REGULATION_OF_IMMUNE_SYSTEM_PROCESS	1403	2	0.211567	1
GO_CELLULAR_MACROMOLECULE_LOCALIZATION	1234	2	0.213502	1
GO_NUCLEAR_TRANSPORT	355	1	0.213894	1
GO_GUANYL_NUCLEOTIDE_BINDING	390	1	0.214105	1
GO_REGULATION_OF_METAL_ION_TRANSPORT	325	1	0.216085	1
GO_VESICLE_MEDIATED_TRANSPORT	1239	2	0.216481	1
GO_INTRACELLULAR_VESICLE	1259	2	0.218748	1
GO_GUANYL_NUCLEOTIDE_EXCHANGE_FACTOR_ACTIVITY	303	1	0.218782	1
GO_INFLAMMATORY_RESPONSE	454	1	0.21956	1
GO_TRANSPORT_VESICLE	338	1	0.220151	1
GO_PURINE_CONTAINING_COMPOUND_METABOLIC_PROCESS	394	1	0.225467	1
GO_LEUKOCYTE_ACTIVATION	414	1	0.230185	1
GO_REGULATION_OF_SEQUENCE_SPECIFIC_DNA_BINDING_TRANSCRIPTION_FACTOR_ACTIVITY	365	1	0.230983	1
GO_AUTOPHAGY	394	1	0.232548	1
GO_ACTIVATION_OF_IMMUNE_RESPONSE	427	1	0.235808	1
GO_REGULATION_OF_INTRACELLULAR_PROTEIN_TRANSPORT	381	1	0.237822	1
GO_POSITIVE_REGULATION_OF_CELL_ADHESION	376	1	0.23807	1
GO_IMMUNE_EFFECTOR_PROCESS	486	1	0.238838	1
GO_CELL_CELL_JUNCTION	383	1	0.249816	1
GO_RESPONSE_TO_RADIATION	413	1	0.251278	1
GO_MALE_GAMETE_GENERATION	486	1	0.252027	1
GO_ESTABLISHMENT_OF_PROTEIN_LOCALIZATION	1423	2	0.255355	1
GO_MICROTUBULE	405	1	0.263228	1
GO_NEGATIVE_REGULATION_OF_TRANSPORT	458	1	0.263409	1
GO_SIGNAL_TRANSDUCTION_BY_PROTEIN_PHOSPHORYLATION	404	1	0.263657	1
GO_ENDOSOMAL_PART	430	1	0.266027	1
GO_ORGANELLE_LOCALIZATION	415	1	0.268486	1
GO_ORGANOPHOSPHATE_BIOSYNTHETIC_PROCESS	450	1	0.269137	1
GO_MONOCARBOXYLIC_ACID_METABOLIC_PROCESS	503	1	0.273906	1
GO_METAL_ION_TRANSMEMBRANE_TRANSPORTER_ACTIVITY	417	1	0.276107	1
GO_SINGLE_ORGANISM_CELL_ADHESION	459	1	0.276347	1
GO_RESPONSE_TO_ENDOGENOUS_STIMULUS	1450	2	0.276799	1
GO_WOUND_HEALING	470	1	0.280817	1
GO_MUSCLE_STRUCTURE_DEVELOPMENT	432	1	0.28586	1
GO_NUCLEOBASE_CONTAINING_SMALL_MOLECULE_METABOLIC_PROCESS	535	1	0.289251	1
GO_SECRETION_BY_CELL	486	1	0.290464	1
GO_ORGANELLE_ASSEMBLY	495	1	0.290927	1
GO_REGULATION_OF_MITOTIC_CELL_CYCLE	468	1	0.291959	1
GO_POSITIVE_REGULATION_OF_IMMUNE_RESPONSE	563	1	0.292195	1
GO_REGULATION_OF_CYTOPLASMIC_TRANSPORT	481	1	0.292287	1
GO_REGULATION_OF_BODY_FLUID_LEVELS	506	1	0.292851	1
GO_PROTEIN_SERINE_THREONINE_KINASE_ACTIVITY	445	1	0.300063	1
GO_SKELETAL_SYSTEM_DEVELOPMENT	455	1	0.302066	1
GO_GAMETE_GENERATION	595	1	0.305571	1
GO_POSITIVE_REGULATION_OF_KINASE_ACTIVITY	482	1	0.306875	1
GO_CELL_ACTIVATION	568	1	0.308951	1
GO_LYTIC_VACUOLE	526	1	0.310639	1
GO_HEART_DEVELOPMENT	466	1	0.311206	1
GO_REGULATION_OF_SYSTEM_PROCESS	507	1	0.311522	1
GO_ORGANONITROGEN_COMPOUND_METABOLIC_PROCESS	1796	2	0.312594	1
GO_SMALL_MOLECULE_METABOLIC_PROCESS	1767	2	0.315822	1
GO_ADENYL_NUCLEOTIDE_BINDING	1514	2	0.320756	1
GO_INORGANIC_CATION_TRANSMEMBRANE_TRANSPORTER_ACTIVITY	527	1	0.320855	1
GO_CELLULAR_RESPONSE_TO_HORMONE_STIMULUS	552	1	0.329363	1
GO_RESPONSE_TO_WOUNDING	563	1	0.32948	1
GO_REGULATION_OF_CELLULAR_PROTEIN_LOCALIZATION	552	1	0.332571	1
GO_CARBOHYDRATE_DERIVATIVE_BIOSYNTHETIC_PROCESS	595	1	0.335236	1
GO_SECRETION	588	1	0.338301	1
GO_CELL_CELL_ADHESION	608	1	0.340017	1
GO_SUPRAMOLECULAR_FIBER	670	1	0.342702	1
GO_METAL_ION_TRANSPORT	582	1	0.351427	1
GO_TRANSCRIPTION_FACTOR_ACTIVITY_PROTEIN_BINDING	588	1	0.352184	1
GO_VACUOLAR_MEMBRANE	587	1	0.353295	1
GO_REGULATION_OF_ION_TRANSPORT	592	1	0.356389	1
GO_CARBOHYDRATE_METABOLIC_PROCESS	662	1	0.358513	1
GO_POSITIVE_REGULATION_OF_CELL_DEATH	605	1	0.360931	1
GO_SEXUAL_REPRODUCTION	730	1	0.361401	1
GO_REGULATION_OF_INTRACELLULAR_TRANSPORT	621	1	0.361991	1
GO_CATION_TRANSMEMBRANE_TRANSPORTER_ACTIVITY	622	1	0.362945	1
GO_PROTEIN_LOCALIZATION	1805	2	0.366086	1
GO_REGULATION_OF_TRANSPORT	1804	2	0.369155	1
GO_POSITIVE_REGULATION_OF_TRANSFERASE_ACTIVITY	616	1	0.369823	1
GO_ENZYME_BINDING	1737	2	0.379104	1
GO_CELL_PROLIFERATION	672	1	0.380288	1
GO_MULTICELLULAR_ORGANISM_REPRODUCTION	768	1	0.383783	1
GO_VACUOLAR_PART	694	1	0.397031	1
GO_CELL_PART_MORPHOGENESIS	633	1	0.398421	1
GO_PROTEIN_KINASE_ACTIVITY	640	1	0.401852	1
GO_REGULATION_OF_GTPASE_ACTIVITY	673	1	0.405395	1
GO_REGULATION_OF_IMMUNE_RESPONSE	858	1	0.409485	1
GO_GOLGI_MEMBRANE	703	1	0.410575	1
GO_MULTI_ORGANISM_REPRODUCTIVE_PROCESS	891	1	0.421155	1
GO_DOUBLE_STRANDED_DNA_BINDING	764	1	0.425397	1
GO_POSITIVE_REGULATION_OF_CELL_PROLIFERATION	814	1	0.428388	1
GO_CATION_TRANSPORT	796	1	0.432993	1
GO_REGULATION_OF_KINASE_ACTIVITY	776	1	0.438471	1
GO_IMMUNE_RESPONSE	1100	1	0.440321	1
GO_HYDROLASE_ACTIVITY_ACTING_ON_ACID_ANHYDRIDES	820	1	0.448587	1
GO_REGULATORY_REGION_NUCLEIC_ACID_BINDING	818	1	0.45516	1
GO_ORGANOPHOSPHATE_METABOLIC_PROCESS	885	1	0.455183	1
GO_RESPONSE_TO_NITROGEN_COMPOUND	859	1	0.461415	1
GO_CELLULAR_LIPID_METABOLIC_PROCESS	913	1	0.465297	1
GO_CIRCULATORY_SYSTEM_DEVELOPMENT	788	1	0.467071	1
GO_ORGANIC_ACID_METABOLIC_PROCESS	953	1	0.470868	1
GO_RESPONSE_TO_HORMONE	893	1	0.471719	1
GO_SINGLE_ORGANISM_CELLULAR_LOCALIZATION	898	1	0.474853	1
GO_ORGANONITROGEN_COMPOUND_BIOSYNTHETIC_PROCESS	1024	1	0.48042	1
GO_RESPONSE_TO_ORGANIC_CYCLIC_COMPOUND	917	1	0.481602	1
GO_GOLGI_APPARATUS_PART	893	1	0.484172	1
GO_ORGAN_MORPHOGENESIS	841	1	0.485197	1
GO_POSITIVE_REGULATION_OF_HYDROLASE_ACTIVITY	905	1	0.497259	1
GO_NUCLEAR_OUTER_MEMBRANE_ENDOPLASMIC_RETICULUM_MEMBRANE_NETWORK	1005	1	0.497259	1
GO_REGULATION_OF_CELL_CYCLE	949	1	0.49789	1
GO_REGULATION_OF_PROTEIN_LOCALIZATION	950	1	0.498605	1
GO_REGULATION_OF_TRANSFERASE_ACTIVITY	946	1	0.50076	1
GO_TRANSMEMBRANE_TRANSPORTER_ACTIVITY	997	1	0.511007	1
GO_CELLULAR_COMPONENT_MORPHOGENESIS	900	1	0.514101	1
GO_NEGATIVE_REGULATION_OF_MOLECULAR_FUNCTION	1079	1	0.515634	1
GO_POSITIVE_REGULATION_OF_PHOSPHORUS_METABOLIC_PROCESS	1036	1	0.515829	1
GO_CELL_PROJECTION_ORGANIZATION	902	1	0.516083	1
GO_MEMBRANE_PROTEIN_COMPLEX	1020	1	0.52211	1
GO_BIOLOGICAL_ADHESION	1032	1	0.522289	1
GO_SEQUENCE_SPECIFIC_DNA_BINDING	1037	1	0.522387	1
GO_RESPONSE_TO_ABIOTIC_STIMULUS	1024	1	0.52816	1
GO_CELLULAR_RESPONSE_TO_ENDOGENOUS_STIMULUS	1008	1	0.530462	1
GO_POSITIVE_REGULATION_OF_TRANSCRIPTION_FROM_RNA_POLYMERASE_II_PROMOTER	1004	1	0.535304	1
GO_ANATOMICAL_STRUCTURE_FORMATION_INVOLVED_IN_MORPHOGENESIS	957	1	0.537306	1
GO_LIPID_METABOLIC_PROCESS	1158	1	0.539762	1
GO_POLY_A_RNA_BINDING	1170	1	0.544678	1
GO_TRANSMEMBRANE_TRANSPORT	1098	1	0.54478	1
GO_MICROTUBULE_CYTOSKELETON	1068	1	0.553186	1
GO_ENDOPLASMIC_RETICULUM_PART	1163	1	0.554395	1
GO_POSITIVE_REGULATION_OF_PROTEIN_MODIFICATION_PROCESS	1135	1	0.555442	1
GO_REPRODUCTION	1297	1	0.571505	1
GO_NUCLEIC_ACID_BINDING_TRANSCRIPTION_FACTOR_ACTIVITY	1199	1	0.573374	1
GO_MEMBRANE_REGION	1134	1	0.588581	1
GO_ION_TRANSPORT	1262	1	0.592401	1
GO_TRANSPORTER_ACTIVITY	1276	1	0.592702	1
GO_SINGLE_ORGANISM_BIOSYNTHETIC_PROCESS	1340	1	0.596494	1
GO_HOMEOSTATIC_PROCESS	1337	1	0.599946	1
GO_CELL_JUNCTION	1151	1	0.603326	1
GO_REGULATION_OF_CELLULAR_LOCALIZATION	1277	1	0.605212	1
GO_REGULATION_OF_HYDROLASE_ACTIVITY	1327	1	0.615981	1
GO_CELL_CYCLE	1316	1	0.61894	1
GO_MOLECULAR_FUNCTION_REGULATOR	1353	1	0.625492	1
GO_RESPONSE_TO_OXYGEN_CONTAINING_COMPOUND	1381	1	0.62722	1
GO_CYTOSKELETAL_PART	1436	1	0.636531	1
GO_POSITIVE_REGULATION_OF_MULTICELLULAR_ORGANISMAL_PROCESS	1395	1	0.643145	1
GO_RNA_BINDING	1598	1	0.651974	1
GO_REGULATION_OF_CELL_DEATH	1472	1	0.654239	1
GO_REGULATION_OF_CELL_PROLIFERATION	1496	1	0.657777	1
GO_POSITIVE_REGULATION_OF_PROTEIN_METABOLIC_PROCESS	1492	1	0.658286	1
GO_GOLGI_APPARATUS	1445	1	0.660634	1
GO_POSITIVE_REGULATION_OF_CELL_COMMUNICATION	1532	1	0.677963	1
GO_TISSUE_DEVELOPMENT	1518	1	0.68066	1
GO_ENDOPLASMIC_RETICULUM	1631	1	0.681899	1
GO_REGULATION_OF_CELL_DIFFERENTIATION	1492	1	0.683707	1
GO_POSITIVE_REGULATION_OF_CATALYTIC_ACTIVITY	1518	1	0.684424	1
GO_REGULATION_OF_PHOSPHORUS_METABOLIC_PROCESS	1618	1	0.691916	1
GO_RESPONSE_TO_EXTERNAL_STIMULUS	1821	1	0.697211	1
GO_REGULATION_OF_PROTEIN_MODIFICATION_PROCESS	1710	1	0.716231	1
GO_IMMUNE_SYSTEM_PROCESS	1984	1	0.720283	1
GO_POSITIVE_REGULATION_OF_GENE_EXPRESSION	1733	1	0.73122	1
GO_CELLULAR_RESPONSE_TO_ORGANIC_SUBSTANCE	1848	1	0.732509	1
GO_REGULATION_OF_TRANSCRIPTION_FROM_RNA_POLYMERASE_II_PROMOTER	1784	1	0.738548	1
GO_POSITIVE_REGULATION_OF_BIOSYNTHETIC_PROCESS	1805	1	0.744285	1
GO_POSITIVE_REGULATION_OF_MOLECULAR_FUNCTION	1791	1	0.746758	1
GO_POSITIVE_REGULATION_OF_RESPONSE_TO_STIMULUS	1929	1	0.74812	1
GO_CYTOSKELETON	1967	1	0.767405	1

## Sheet: KEGG
	N	DE	P.DE	FDR
KEGG_HEDGEHOG_SIGNALING_PATHWAY	56	1	0.0446625	1
KEGG_FC_EPSILON_RI_SIGNALING_PATHWAY	79	1	0.0544068	1
KEGG_FC_GAMMA_R_MEDIATED_PHAGOCYTOSIS	97	1	0.0745088	1
KEGG_NATURAL_KILLER_CELL_MEDIATED_CYTOTOXICITY	137	1	0.0752382	1
KEGG_T_CELL_RECEPTOR_SIGNALING_PATHWAY	108	1	0.0796305	1
KEGG_PURINE_METABOLISM	159	1	0.103874	1
